# Supplementary material for: Small-Molecule-Mediated Suppression of BMP Signaling by Selective Inhibition of BMP1-Dependent Chordin Cleavage
Source: Int J Mol Sci. 2023 Feb 21;24(5):4313. doi: 10.3390/ijms24054313 (PMC10001940; doi:10.3390/ijms24054313)
Supplement: Supplementary file 1 [file ijms-24-04313-s001.zip]

Archive with 1 entries (1 files):
- ijms-2202932-supplementary.pdf
